# Supplementary material for: The Reflectance Characteristics of an Inverse Moth-Eye Structure in a Silicon Substrate Depending on SF6/O2 Plasma Etching Conditions
Source: Micromachines (Basel). 2022 Sep 20;13(10):1556. doi: 10.3390/mi13101556 (PMC9607972; doi:10.3390/mi13101556)
Supplement: Supplementary file 1 [file micromachines-13-01556-s001.zip]

Archive with 1 entries (1 files):
- micromachines-1932787-supplementary.pdf
